# Supplementary material for: Expression of miR-1-3p, miR-16-5p and miR-122-5p as Possible Risk Factors of Secondary Cardiovascular Events
Source: Biomedicines. 2021 Aug 20;9(8):1055. doi: 10.3390/biomedicines9081055 (PMC8391895; doi:10.3390/biomedicines9081055)
Supplement: Supplementary file 1 [file biomedicines-09-01055-s001.zip]

Archive with 1 entries (1 files):
- biomedicines-1259825-supplementary.pdf
